# Supplementary material for: Exploring Ozonated Vegetable Oils as Antimicrobial and Functional Agents in Food Systems: A Systematic Narrative Review
Source: Foods. 2026 May 23;15(11):1850. doi: 10.3390/foods15111850 (PMC13257085; doi:10.3390/foods15111850)
Supplement: Supplementary file 1 [file foods-15-01850-s001.zip]

Archive with 1 entries (1 files):
- foods-4298420-supplementary.pdf
